# Supplementary material for: Efficient Large-Scale and Scarless Genome Engineering Enables the Construction and Screening of Bacillus subtilis Biofuel Overproducers
Source: Int J Mol Sci. 2022 Apr 27;23(9):4853. doi: 10.3390/ijms23094853 (PMC9099979; doi:10.3390/ijms23094853)
Supplement: Supplementary file 1 [file ijms-23-04853-s001.zip]

Archive with 1 entries (1 files):
- ijms-1685330-supplementary.pdf
